# Supplementary material for: One-Step Synthesis of Polyethyleneimine-Grafted Styrene-Maleic Anhydride Copolymer Adsorbents for Effective Adsorption of Anionic Dyes
Source: Molecules. 2024 Apr 21;29(8):1887. doi: 10.3390/molecules29081887 (PMC11054579; doi:10.3390/molecules29081887)
Supplement: Supplementary file 1 [file molecules-29-01887-s001.zip]

Archive with 1 entries (1 files):
- molecules-2954513-supplementary.pdf
